# Supplementary material for: Re-Emergence of Circulation of Seasonal Influenza during COVID-19 Pandemic in Russia and Receptor Specificity of New and Dominant Clade 3C.2a1b.2a.2 A(H3N2) Viruses in 2021–2022
Source: Pathogens. 2022 Nov 21;11(11):1388. doi: 10.3390/pathogens11111388 (PMC9698969; doi:10.3390/pathogens11111388)
Supplement: Supplementary file 1 [file pathogens-11-01388-s001.zip]

Archive with 3 entries (3 files):
- Figure S1 Time dependencies of atoms root mean square deviation-1.pdf
- Figure S2 Several conformers of the receptor analog from the MD trajectories-1.pdf
- Table S1.pdf
